# Supplementary material for: Purification, Composition, and Anti-Inflammatory Activity of Polyphenols from Sweet Potato Stems and Leaves
Source: Foods. 2025 Aug 21;14(16):2903. doi: 10.3390/foods14162903 (PMC12385905; doi:10.3390/foods14162903)
Supplement: Supplementary file 1 [file foods-14-02903-s001.zip]

Archive with 1 entries (1 files):
- foods-3816323-supplementary.pdf
